# Supplementary material for: Characterization of the somatostatin system in tilapia: implications for growth and reproduction
Source: Front Endocrinol (Lausanne). 2024 Jun 21;15:1302672. doi: 10.3389/fendo.2024.1302672 (PMC11224465; doi:10.3389/fendo.2024.1302672)
Supplement: Supplementary Table 1 — (A) (sstr2): Detailed information on the start and end positions of neighboring genes flanking the sstr2 gene within the spotted gar genome. The table features Ensembl accession numbers for these genes. Feasible, corresponding genes have been matched in teleost species such as Asian bonytongue, European seabass, zebrafish, tilapia, and fugu. The table additionally presents the start and end positions, along with the accession numbers, of these genes in the teleost species. (B) (sstr3): Detailed information on the start and end positions of neighboring genes surrounding the sstr3 gene in the spotted gar genome. Ensembl accession numbers for these genes are included. Comparable genes have been identified, wherever possible, in teleost species like Asian bonytongue, European seabass, zebrafish, tilapia, and fugu. The table also provides the start and end positions, as well as the accession numbers, of these genes in the teleost species. (C) (sstr5): Detailed information on the start and end positions of neighboring genes flanking the sstr5 gene within the spotted gar genome. The table contains Ensembl accession numbers for these genes. Comparable genes have been identified, when feasible, in teleost species including Asian bonytongue, European seabass, zebrafish, tilapia, and fugu. Additionally, the table presents the start and end positions, along with the accession numbers, of these genes in the teleost species. [file DataSheet_1.xls]

## Sheet: Spotted gar
Gene	Chrom	Strand	Start	End	Ref
gnav1	LG10	-	35,683,500	35,729,196	ENSLOCG00000012550
npb	LG10	+	35,680,986	35,682,473	ENSLOCG00000012542
sgsh	LG10	+	35,671,566	35,677,334	ENSLOCG00000012535
slc26a11	LG10	-	35,659,426	35,669,144	ENSLOCG00000012525
rnf213a	LG10	-	35,605,444	35,652,581	ENSLOCG00000012503
sox9a	LG10	-	35,244,069	35,248,758	ENSLOCG00000012498
ENSLOCG00000012493	LG10	-	35,069,522	35,070,476	ENSLOCG00000012493
Slc39a11	LG10	+	34,868,371	35,050,095	ENSLOCG00000012489
sstr2-like	LG10	-	34,860,873	34,861,742	ENSLOCG00000017756	sstr2
sstr2	LG10	-	34,842,346	34,843,470	ENSLOCG00000017755
goc1	LG10	-	34,819,451	34,831,932	ENSLOCG00000012473
rgs9a	LG10	+	34,785,596	34,810,024	ENSLOCG00000012468
gna13a	LG10	-	34,753,711	34,782,373	ENSLOCG00000012460
amz2	LG10	-	34,730,194	34,737,395	ENSLOCG00000012454
slc16a6a	LG10	+	34,717,783	34,726,975	ENSLOCG00000012447
arsg	LG10	-	34,693,004	34,708,826	ENSLOCG00000012439
wipi1	LG10	+	34,669,935	34,687,101	ENSLOCG00000012426
Zgc:86896	LG10	+	34,656,451	34,669,782	ENSLOCG00000012417
prkar1aa	LG10	-	34,645,671	34,655,567	ENSLOCG00000012407
fam20a	LG10	+	34,621,207	34,639,970	ENSLOCG00000012394
si:dkey-202c14.3	LG10	+	34,590,872	34,618,325	ENSLOCG00000012387
lrrc45

## Sheet: Asian bonytonge
Gene	Chrom	Strand	Start	End	Ref	Paralogon	Notes
gnav1	Chr 3	NOT FOUND				B
gnav1	Chr 1	+	2,461,095	2,486,906	ENSSFOG00015021028	A
npb	Chr 3	+	33,047,577	33,049,003	ENSSFOG00015021762	B
npb	Chr 1	-	2,488,756	2,490,520	ENSSFOG00015032968	A
sgsh	Chr 3	NOT FOUND				B
sgsh	Chr 1	-	2,492,243	2,497,908	ENSSFOG00015021004	A
slc26a11	Chr 3	-	33,033,901	33,040,504	ENSSFOG00015021767	B
slc26a11	Chr 1	+	2,497,189	2,507,731	ENSSFOG00015020962	A
rnf213a	Chr 3	-	32,982,134	33,012,220	ENSSFOG00015021807	B
rnf213a	Chr 1	NOT FOUND				A
sox9a	Chr 3	-	32,789,609	32,792,687	ENSSFOG00015022027	B
sox9a	Chr 1	+	2,750,540	2,752,945	ENSSFOG00015020616	A
ENSLOCG00000012493	Chr 3	NOT FOUND				B
ENSLOCG00000012493	Chr 1	NOT FOUND				A
Slc39a11	Chr 3	NOT FOUND				B
Slc39a11	Chr 1	-	2,874,615	2,971,149	ENSSFOG00015020529	A
sstr2-like	Chr 3	NOT FOUND				B	sstr2
sstr2-like	Chr 1	+	2,976,951	2,977,964	ENSSFOG00015020509	A	sstr2
sstr2	Chr 3	-	32,549,227	32,550,387	ENSSFOG00015022648	B
sstr2	Chr 1	+	2,990,404	2,991,537	ENSSFOG00015020490	A
goc1	Chr 8	+	27,414,255	27,421,672	ENSSFOG00015004261	B
goc1	Chr 20	NOT FOUND				A
rsg9a	Chr 8	-	27,421,998	27,431,789	ENSSFOG00015004379	B
rsg9a	Chr 20	+	16,243,571	16,261,711	ENSSFOG00015000112	A
gna13a	Chr 8	+	27,431,572	27,444,881	ENSSFOG00015031359	B
gna13a	Chr 20	-	16,211,347	16,236,964	ENSSFOG00015027035	A
amz2	Chr 8	NOT FOUND				B
amz2	Chr 20	-	16,197,114	16,206,536	ENSSFOG00015000091	A
slc16a6a	Chr 8	-	27,448,250	27,453,846	ENSSFOG00015004447	B
slc16a6a	Chr 20	+	16,193,466	16,197,379	ENSSFOG00015023461	A
arsg	Chr 8	NOT FOUND				B
arsg	Chr 20	-	16,180,267	16,187,317	ENSSFOG00015023457	A
wipi1	Chr 8	NOT FOUND				B
wipi1	Chr 20	+	16,167,663	16,178,953	ENSSFOG00015023436	A
Zgc:86896	Chr 8	-	27,463,124	27,468,942	ENSSFOG00015004463	B
Zgc:86896	Chr 20	NOT FOUND				A
prkar1aa	Chr 8	+	27,469,550	27,474,377	ENSSFOG00015004495	B
prkar1aa	Chr 20	-	16,155,335	16,161,145	ENSSFOG00015027214	A
fam20a	Chr 8	NOT FOUND				B
fam20a	Chr 20	+	16,139,592	16,150,557	ENSSFOG00015023425	A
si:dkey-202c14.3	Chr 8	NOT FOUND				B
si:dkey-202c14.3	Chr 20					A

## Sheet: European seabass
Gene	Chrom	Strand	Start	End	Ref	Paralogon
gnav1	CAJNNU010000022.1	-	9,781,969	9,792,739	ENSDLAG00005017660	B
gnav1	CAJNNU010000021.1	NOT FOUND				A
npb	CAJNNU010000022.1	+	9,779,535	9,781,625	ENSDLAG00005032790	B
npb	CAJNNU010000021.1	NOT FOUND				A
sgsh	CAJNNU010000022.1	NOT FOUND				B
sgsh	CAJNNU010000021.1	-	14,396,926	14,408,490	ENSDLAG00005034199	A
slc26a11	CAJNNU010000022.1	NOT FOUND				B
slc26a11	CAJNNU010000021.1	+	14,408,508	14,416,784	ENSDLAG00005012116	A	Transposition to different chromosome in clupeocephala
rnf213a	CAJNNU010000022.1	-	9,733,054	9,766,517	ENSDLAG00005017180	B
rnf213a	CAJNNU010000012.1	NOT FOUND				A
sox9a	CAJNNU010000022.1	-	9,614,114	9,619,158	ENSDLAG00005016992	B
sox9a	CAJNNU010000012.1	-	6,708,143	6,714,436	ENSDLAG00005033403	A
ENSLOCG00000012493	CAJNNU010000022.1	NOT FOUND				B
ENSLOCG00000012493	CAJNNU010000012.1	NOT FOUND				A
Slc39a11	CAJNNU010000022.1	NOT FOUND				B
Slc39a11	CAJNNU010000012.1	-	5,965,348	6,086,003	ENSDLAG00005013844	A
sstr2-like	CAJNNU010000022.1	NOT FOUND				B
sstr2-like	CAJNNU010000012.1	+	6,092,048	6,094,869	ENSDLAG00005013855	A
sstr2	CAJNNU010000022.1	-	9,444,840	9,451,755	ENSDLAG00005027121	B
sstr2	CAJNNU010000012.1	+	6,110,646	6,119,322	ENSDLAG00005013861	A
goc1	CAJNNU010000022.1	-	22,535,946	22,554,177	ENSDLAG00005012280	B
goc1	CAJNNU010000012.1	NOT FOUND				A
rsg9a	CAJNNU010000022.1	+	22,517,433	22,534,624	ENSDLAG00005012251	B
rsg9a	CAJNNU010000012.1	+	17,629,089	17,640,509	ENSDLAG00005025653	A
gna13a	CAJNNU010000022.1	-	22,421,375	22,507,397	ENSDLAG00005012242	B
gna13a	CAJNNU010000012.1	-	17,619,314	17,629,281	ENSDLAG00005029250	A
amz2	CAJNNU010000022.1	NOT FOUND				B
amz2	CAJNNU010000012.1	+	9,235,085	9,239,923	ENSDLAG00005016914	A
slc16a6a	CAJNNU010000022.1	+	22,467,303	22,508,832	ENSDLAG00005012237	B
slc16a6a	CAJNNU010000012.1	-	9,240,641	9,247,076	ENSDLAG00005016962	A
arsg	CAJNNU010000022.1	NOT FOUND				B
arsg	CAJNNU010000012.1	+	9,246,022	9,256,397	ENSDLAG00005016974	A
wipi1	CAJNNU010000022.1	+	22,429,736	22,465,008	ENSDLAG00005011751	B
wipi1	CAJNNU010000012.1	-	9,256,840	9,263,209	ENSDLAG00005017031	A
Zgc:86896	CAJNNU010000022.1	+	22,415,400	22,426,346	ENSDLAG00005011728	B
Zgc:86896	CAJNNU010000012.1	NOT FOUND				A
prkar1aa	CAJNNU010000022.1	-	22,406,960	22,413,107	ENSDLAG00005011628	B
prkar1aa	CAJNNU010000012.1	+	9,258,785	9,272,897	ENSDLAG00005017106	A
fam20a	CAJNNU010000022.1	NOT FOUND				B
fam20a	CAJNNU010000012.1	-	9,274,917	9,285,305	ENSDLAG00005017282	A
si:dkey-202c14.3	CAJNNU010000022.1	NOT FOUND				B
si:dkey-202c14.3	CAJNNU010000012.1	-	9,285,582	9,305,669	ENSDLAG00005034771	A

## Sheet: Zebrafish
Gene	Chrom	Strand	Start	End	Ref	Paralogon	Notes
gnav1	Chr 3	NOT FOUND				B
gnav1	Chr 22	-	11,538,392	11,594,414	ENSDARG00000043006	A
npb	Chr 3	NOT FOUND				B
npb	Chr 22	+	11,535,131	11,537,654	ENSDARG00000078828	A
sgsh	Chr 3	NOT FOUND				B
sgsh	Chr 22	+	11,520,249	11,532,760	ENSDARG00000032087	A
slc26a11	Chr 3	NOT FOUND				B
slc26a11	Chr 22	-	11,497,366	11,517,377	ENSDARG00000043021	A	Tranposon in clupeocephala
rnf213a	Chr 3	NOT FOUND				B
rnf213a	Chr 22	-	9,733,054	9,766,517	ENSDLAG00005017180	A
sox9a	Chr 3	-	62,521,041	62,527,696	ENSDARG00000043923	B
sox9a	Chr 12	-	1,947,593	1,951,233	ENSDARG00000003293	A
ENSLOCG00000012493	Chr 3	NOT FOUND				B
ENSLOCG00000012493	Chr 12	NOT FOUND				A
Slc39a11	Chr 3	NOT FOUND				B
Slc39a11	Chr 12	+	1,592,146	1,741,781	ENSDARG00000098194	A
sstr2-like	Chr 3	NOT FOUND				B
sstr2-like	Chr 12	NOT FOUND				A
sstr2	Chr 3	-	62,416,556	62,417,677	ENSDARG00000069806	B
sstr2	Chr 12	-	1,556,147	1,557,286	ENSDARG00000059090	A
goc1	Chr 3	-	36,401,105	36,420,397	ENSDARG00000105131	B
goc1	Chr 12	NOT FOUND				A
rsg9a	Chr 3	+	36,366,053	36,403,234	ENSDARG00000037925	B
rsg9a	Chr 12	+	18,681,423	18,699,622	ENSDARG00000045156	A
gna13a	Chr 3	-	36,332,579	36,364,903	ENSDARG00000037924	B
gna13a	Chr 12	+	20,552,190	20,564,678	ENSDARG00000073765	A
amz2	Chr 3	NOT FOUND				B
amz2	Chr 12	+	20,567,382	20,575,381	ENSDARG00000089248	A
slc16a6a	Chr 3	+	36,313,532	36,328,672	ENSDARG00000060246	B
slc16a6a	Chr 12	-	20,575,640	20,584,439	ENSDARG00000104629	A
arsg	Chr 3	NOT FOUND				B
arsg	Chr 12	+	20,583,552	20,600,378	ENSDARG00000101715	A
wipi1	Chr 3	+	36,284,986	36,306,403	ENSDARG00000040657	B
wipi1	Chr 12	NOT FOUND				A
Zgc:86896	Chr 3	+	36,275,633	36,286,650	ENSDARG00000090369	B
Zgc:86896	Chr 12	NOT FOUND				A
prkar1aa	Chr 3	-	36,262,593	36,272,670	ENSDARG00000076128	B
prkar1aa	Chr 12	+	2,870,671	2,895,802	ENSDARG00000101755	A
fam20a	Chr 3	NOT FOUND				B
fam20a	Chr 12	-	2,906,610	2,940,070	ENSDARG00000079486	A
si:dkey-202c14.3	Chr 3	NOT FOUND				B
si:dkey-202c14.3	Chr 12	NOT FOUND				A

## Sheet: Fugu
Gene	Chrom	Strand	Start	End	Ref	Paralogon	Notes
gnav1	Chr 5	+	8,676,038	8,680,683	ENSTRUG00000010994	B
gnav1	Chr 17	+	3,620,864	3,632,521	ENSTRUG00000011603	A
npb	Chr 5	-	8,680,847	8,681,617	ENSTRUG00000026518	B
npb	Chr 17	-	3,632,591	3,634,199	ENSTRUG00000011590	A
sgsh	Chr 5	NOT FOUND				B
sgsh	Chr 17	-	3,635,149	3,638,088	ENSTRUG00000011472	A
slc26a11	Chr 5	NOT FOUND				B
slc26a11	Chr 17	+	3,638,235	3,643,328	ENSTRUG00000011404	A	Transposon in clupeocephala
rnf213a	Chr 5	-	8,572,338	8,596,457	ENSTRUG00000009816	B
rnf213a	Chr 1	NOT FOUND				A
sox9a	Chr 5	-	8,500,884	8,504,252	ENSTRUG00000009750	B
sox9a	Chr 1	-	9,409,300	9,411,829	ENSTRUG00000017157	A
ENSLOCG00000012493	Chr 5	NOT FOUND				B
ENSLOCG00000012493	Chr 1	NOT FOUND				A
Slc39a11	Chr 5	NOT FOUND				B
Slc39a11	Chr 1	-	8,994,552	9,078,430	ENSTRUG00000017178	A
sstr2-like	Chr 5	NOT FOUND				B
sstr2-like	Chr 1	+	9,081,623	9,083,504	ENSTRUG00000022937	A	sstr2
sstr2	Chr 5	-	8,404,899	8,406,011	ENSTRUG00000020361	B
sstr2	Chr 1	+	9,098,633	9,103,596	ENSTRUG00000020419	A
goc1	Chr 5	-	604.168	616.748	ENSTRUG00000011782	B
goc1	Chr 1	NOT FOUND				A
rsg9a	Chr 5	+	592.959	604.615	ENSTRUG00000011662	B
rsg9a	Chr 1	+	917.188	926.716	ENSTRUG00000017994	A
gna13a	Chr 5	-	584.537	0,592,730	ENSTRUG00000011460	B
gna13a	Chr 1	-	913.788	917.577	ENSTRUG00000018031	A
amz2	Chr 5	NOT FOUND				B
amz2	Chr 1	+	10,926,646	10,928,586	ENSTRUG00000020865	A
slc16a6a	Chr 5	+	572.699	577.567	ENSTRUG00000024516	B
slc16a6a	Chr 1	-	10,929,224	10,933,007	ENSTRUG00000024041	A
arsg	Chr 5	NOT FOUND				B
arsg	Chr 1	+	10,935,559	10,947,734	ENSTRUG00000016680	A
wipi1	Chr 5	+	0,556,840	568.434	ENSTRUG00000011117	B
wipi1	Chr 1	-	10,948,761	10,952,546	ENSTRUG00000016671	A
Zgc:86896	Chr 5	+	0,549,630	555.343	ENSTRUG00000011004	B
Zgc:86896	Chr 1	NOT FOUND				A
prkar1aa	Chr 5	NOT FOUND				B
prkar1aa	Chr 1	+	10,954,566	10,957,695	ENSTRUG00000016660	A
fam20a	Chr 5	NOT FOUND				B
fam20a	Chr 1	-	10,960,780	10,965,782	ENSTRUG00000016656	A
si:dkey-202c14.3	Chr 5	NOT FOUND				B
si:dkey-202c14.3	Chr 1	-	10,968,876	10,976,064	ENSTRUG00000027977	A

## Sheet: Nile tilapia
Gene	Chrom	Strand	Start	End	Ref	Paralogon	Notes
gnav1	LG 4	-	21,028,687	21,038,941	ENSONIG00000005286	B
gnav1	LG 6	-	32,487,764	32,528,010	ENSONIG00000017752	A
npb	LG 4	+	21,027,204	21,028,303	ENSONIG00000005285	B
npb	LG 6	+	32,488,592	32,489,474	ENSONIG00000027286	A
sgsh	LG 4	NOT FOUND				B
sgsh	LG 6	+	32,479,830	32,487,217	ENSONIG00000017748	A
slc26a11	LG 4	NOT FOUND				B
slc26a11	LG 6	-	32,468,748	32,478,998	ENSONIG00000017745	A	Transposon in clupeocephala
rnf213a	LG 4	-	20,985,351	21,013,607	ENSONIG00000005273	B
rnf213a	LG 8	NOT FOUND				A
sox9a	LG 4	-	20,868,565	20,877,389	ENSONIG00000005267	B
sox9a	LG 8	-	24,600,603	24,604,177	ENSONIG00000031106	A
ENSLOCG00000012493	LG 4	NOT FOUND				B
ENSLOCG00000012493	LG 8	NOT FOUND				A
Slc39a11	LG 4	NOT FOUND				B
Slc39a11	LG 8	-	23,629,796	23,791,624	ENSONIG00000028330	A
sstr2-like	LG 4	NOT FOUND				B
sstr2-like	LG 8	+	23,801,862	23,802,881	ENSONIG00000043044	A	sstr2
sstr2	LG 4	-	20,718,283	20,719,395	ENSONIG00000021384	B
sstr2	LG 8	+	23,832,557	23,835,679	ENSONIG00000019645	A	XP_003438730.1
goc1	LG 4	+	1,864,425	1,878,272	ENSONIG00000007871	B
goc1	LG 8	NOT FOUND				A
rsg9a	LG 4	-	1,885,466	1,922,734	ENSONIG00000007864	B
rsg9a	LG 8	-	8,854,371	8,868,733	ENSONIG00000038973	A
gna13a	LG 4	+	1,940,144	1,958,016	ENSONIG00000007862	B
gna13a	LG 8	+	8,870,723	8,882,216	ENSONIG00000008004	A
amz2	LG 4	NOT FOUND				B
amz2	LG 8	-	20,304,844	20,308,353	ENSONIG00000019865	A
slc16a6a	LG 4	-	1,966,034	1,971,524	ENSONIG00000007861	B
slc16a6a	LG 8	+	20,300,978	20,304,032	ENSONIG00000019866	A
arsg	LG 4	NOT FOUND				B
arsg	LG 8	-	20,286,826	20,301,638	ENSONIG00000019870	A
wipi1	LG 4	NOT FOUND				B
wipi1	LG 8	+	20,275,839	20,283,680	ENSONIG00000019871	A
Zgc:86896	LG 4	-	1,994,012	2,010,046	ENSONIG00000007858	B
Zgc:86896	LG 8	NOT FOUND				A
prkar1aa	LG 4	NOT FOUND				B
prkar1aa	LG 8	-	20,227,973	20,272,408	ENSONIG00000019872	A
fam20a	LG 4	NOT FOUND				B
fam20a	LG 8	+	20,249,632	20,261,368	ENSONIG00000019874	A
si:dkey-202c14.3	LG 4	NOT FOUND				B
si:dkey-202c14.3	LG 8	+	20,226,583	20,246,423	ENSONIG00000019876	A
