# Supplementary material for: Characterization of the somatostatin system in tilapia: implications for growth and reproduction
Source: Front Endocrinol (Lausanne). 2024 Jun 21;15:1302672. doi: 10.3389/fendo.2024.1302672 (PMC11224465; doi:10.3389/fendo.2024.1302672)
Supplement: SUPPLEMENTARY FILE 1 — Sequences of the Somatostatin receptors used in Figure 2 constructing the phylogenetic tree. [file DataSheet_2.xls]

## Sheet: Spotted gar
Gene	Chrom	Strand	Start	End	Ref
gtpbp	LG 12	-	33,826,760	33,842,266	ENSLOCG00000011287
igals2	LG 12	+	33,859,470	33,862,970	ENSLOCG00000011310
ENSLOCG00000017845	LG 12	-	33,866,234	33,867,244	ENSLOCG00000017845
adap1	LG 12	-	33,870,967	33,883,302	ENSLOCG00000011320
ENSLOCG00000017846	LG 12	+	33,936,481	33,936,741	ENSLOCG00000017846
cacna1l	LG 12	+	33,967,796	34,035,210	ENSLOCG00000011335
grap2b	LG 12	+	34,097,076	34,107,878	ENSLOCG00000011347
fam83fb	LG 12	+	34,111,697	34,122,148	ENSLOCG00000011357
cyth4b	LG 12	-	34,125,733	34,151,303	ENSLOCG00000011363
sstr3	LG 12	+	34,197,478	34,199,067	ENSLOCG00000011379	sstr5a
dlgap5	LG 12	+	34,225,485	34,274,450	ENSLOCG00000011388
eif3d	LG 12	-	34,227,813	34,229,548	ENSLOCG00000011396
cuta	LG 12	+	34,238,405	34,242,539	ENSLOCG00000011404
adls	LG 12	+	34,259,709	34,260,987	ENSLOCG00000011409
tmem150b	LG 12	+	34,283,223	34,287,328	ENSLOCG00000011419
ENSLOCG00000011428	LG 12	-	34,291,782	34,293,388	ENSLOCG00000011428
sdp2	LG 12	-	34,298,523	34,301,539	ENSLOCG00000011435	sun domain-containing protein 2 like
pdgfb	LG 12	+	34,353,229	34,357,413	ENSLOCG00000011442
ncf4	LG 12	-	34,397,199	34,415,603	ENSLOCG00000011446
baiap2l2b	LG12	-	34,451,005	34,464,032	ENSLOCG00000011463

## Sheet: Asian bonytonge
Gene	Chrom	Strand	Start	End	Ref	Paralogon	Notes
gtpbp	Chr 3	NOT FOUND				B
gtpbp	Chr 20	+	24,790,292	24,808,552	ENSSFOG00015004705	A
igals2	Chr 3	+	30,577,703	30,582,941	ENSSFOG00015009876	B
igals2	Chr 20	-	24,780,787	24,785,570	ENSSFOG00015004741	A
ENSLOCG00000017845	Chr 3	NOT FOUND				B
ENSLOCG00000017845	Chr 20	NOT FOUND				A
adap1	Chr 3	-	30,583,695	30,587,297	ENSSFOG00015009904	B
adap1	Chr 20	+	24,740,435	24,768,665	ENSSFOG00015004768	A
ENSLOCG00000017846	Chr 3	NOT FOUND				B
ENSLOCG00000017846	Chr 20	NOT FOUND				A
cacna1l	Chr 3	+	30,633,363	30,727,534	ENSSFOG00015009931	B
cacna1l	Chr 20	-	24,535,636	24,681,189	ENSSFOG00015004817	A
grap2b	Chr 3	+	30,769,830	30,784,426	ENSSFOG00015010064	B
grap2b	Chr 20	-	24,464,013	24,468,570	ENSSFOG00015023821	A
fam83fb	Chr 3	+	30,785,340	30,791,608	ENSSFOG00015010079	B
fam83fb	Chr 20	-	24,446,925	24,459,711	ENSSFOG00015023820	A
cyth4b	Chr 3	-	30,793,489	30,798,297	ENSSFOG00015010123	B
cyth4b	Chr 20	+	24,411,921	24,434,243	ENSSFOG00015023814	A
sstr3	Chr 3	+	30,849,662	30,851,122	ENSSFOG00015010168	B
sstr3	Chr 20	NOT FOUND				A
dlgap5	Chr 3	NOT FOUND				B
dlgap5	Chr 20	-	23,911,511	23,922,704	ENSSFOG00015023749	A
eif3d	Chr 3	NOT FOUND				B
eif3d	Chr 20	-	24,326,127	24,334,643	ENSSFOG00015023800	A
cuta	Chr 3	NOT FOUND				B
cuta	Chr 20	+	24,334,660	24,341,873	ENSSFOG00015023808	A
adsl	Chr 3	+	31,143,872	31,154,916	ENSSFOG00015008511	B
adsl	Chr 20	NOT FOUND				A
tmem150b	Chr 3	-	33,092,527	33,097,488	ENSSFOG00015021702	B
tmem150b	Chr 20	NOT FOUND				A
sun domain-containing protein 2 like	Chr 3	+	33,084,494	33,092,556	ENSSFOG00015021713	B
sun domain-containing protein 2 like	Chr 20	+	23,895,231	23,909,951	ENSSFOG00015023744	A
pdgfb	Chr 3	NOT FOUND				B
pdgfb	Chr 20	-	23,845,440	23,856,064	ENSSFOG00015032503	A
ncf4	Chr 3	NOT FOUND				B
ncf4	Chr 20	+	23,779,468	23,803,804	ENSSFOG00015004718	A
baiap2l2b	Chr 3	-	31,241,749	31,245,490	ENSSFOG00015008644	B
baiap2l2b	Chr 20	NOT FOUND				A

## Sheet: European seabass
Gene	Chrom	Strand	Start	End	Ref	Paralogon
gtpbp	CAJNNU010000021.1	+	33,454,608	33,468,141	ENSDLAG00005005355	A
gtpbp	CAJNNU010000022.1	-	6,025,622	6,033,205	ENSDLAG00005025645	B
igals2	CAJNNU010000021.1	-	33,449,830	33,455,589	ENSDLAG00005029983	A
igals2	CAJNNU010000022.1	+	6,039,482	6,043,687	ENSDLAG00005025670	B
ENSLOCG00000017845	CAJNNU010000021.1	NOT FOUND				A
ENSLOCG00000017845	CAJNNU010000022.1	NOT FOUND				B
adap1	CAJNNU010000021.1	+	33,426,473	33,443,786	ENSDLAG00005004574	A
adap1	CAJNNU010000022.1	NOT FOUND				B
ENSLOCG00000017846	CAJNNU010000021.1	NOT FOUND				A
ENSLOCG00000017846	CAJNNU010000022.1	NOT FOUND				B
cacna1l	CAJNNU010000021.1	+	33,229,163	33,392,174	ENSDLAG00005003623	A
cacna1l	CAJNNU010000022.1	+	6,096,518	6,203,641	ENSDLAG00005025693	B
grap2b	CAJNNU010000021.1	-	33,140,636	33,148,113	ENSDLAG00005003585	A
grap2b	CAJNNU010000022.1	-	17,194,992	17,211,206	ENSDLAG00005018232	B
fam83fb	CAJNNU010000021.1	-	33,129,599	33,139,050	ENSDLAG00005003575	A
fam83fb	CAJNNU010000022.1	-	17,169,995	17,190,597	ENSDLAG00005018226	B
cyth4b	CAJNNU010000021.1	+	33,114,918	33,127,972	ENSDLAG00005003395	A
cyth4b	CAJNNU010000022.1	+	17,161,546	17,172,570	ENSDLAG00005018087	B
sstr3	CAJNNU010000021.1	-	33,051,279	33,071,519	ENSDLAG00005003234	A
sstr3	CAJNNU010000022.1	-	17,113,649	17,137,318	ENSDLAG00005026576	B
dlgap5	CAJNNU010000021.1	NOT FOUND				A
dlgap5	CAJNNU010000022.1	NOT FOUND				B
eif3d	CAJNNU010000021.1	NOT FOUND				A
eif3d	CAJNNU010000022.1	-	17,100,330	17,105,765	ENSDLAG00005018049	B
cuta	CAJNNU010000021.1	+	33,045,915	33,050,025	ENSDLAG00005003219	A
cuta	CAJNNU010000022.1	NOT FOUND				B
adsl	CAJNNU010000021.1	+	32,674,802	32,687,973	ENSDLAG00005001887	A
adsl	CAJNNU010000022.1	-	3,778,280	3,784,359	ENSDLAG00005031872	B
tmem150b	CAJNNU010000021.1	NOT FOUND				A
tmem150b	CAJNNU010000022.1	-	3,773,294	3,777,714	ENSDLAG00005004733	B
sun domain-containing protein 2 like	CAJNNU010000021.1	+	32,674,802	32,687,973	ENSDLAG00005001887	A
sun domain-containing protein 2 like	CAJNNU010000022.1	NOT FOUND				B
pdgfb	CAJNNU010000021.1	-	32,621,380	32,636,812	ENSDLAG00005019279	A
pdgfb	CAJNNU010000022.1	-	3,739,490	3,751,545	ENSDLAG00005004694	B
ncf4	CAJNNU010000021.1	+	32,560,119	32,588,902	ENSDLAG00005026422	A
ncf4	CAJNNU010000022.1	NOT FOUND				B
baiap2l2b	CAJNNU010000021.1	NOT FOUND				A
baiap2l2b	CAJNNU010000022.1	NOT FOUND				B

## Sheet: Zebrafish
Gene	Chrom	Strand	Start	End	Ref	Paralogon	Notes
gtpbp	Chr 6	NOT FOUND				A	Transposed to Chr 22
gtpbp	Chr 3	+	33,440,615	33,459,764	ENSDARG00000053467	B
igals2	Chr 6	-	603.278	609.887	ENSDARG00000038153	A
igals2	Chr 3	+	28,939,759	28,946,756	ENSDARG00000088711	B
igals2	Chr 3	+	28,953,274	28,960,257	ENSDARG00000054942	B
ENSLOCG00000017845	Chr 6	NOT FOUND				A
ENSLOCG00000017845	Chr 3	NOT FOUND				B
adap1	Chr 6	NOT FOUND				A
adap1	Chr 3	NOT FOUND				B
ENSLOCG00000017846	Chr 6	NOT FOUND				A
ENSLOCG00000017846	Chr 3	NOT FOUND				B
cacna1l	Chr 6	+	475.264	504.283	ENSDARG00000115741	A
cacna1l	Chr 6	+	515.181	533.548	ENSDARG00000096307	A
cacna1l	Chr 3	+	29,082,267	29,378,430	ENSDARG00000070522	B
grap2b	Chr 6	-	427.317	442.276	ENSDARG00000101169	A
grap2b	Chr 3	+	29,445,473	29,468,859	ENSDARG00000006468	B
fam83fb	Chr 6	-	414.653	426.041	ENSDARG00000104188	A
fam83fb	Chr 3	+	29,469,283	29,483,891	ENSDARG00000038012	B
cyth4b	Chr 6	+	392.815	409.768	ENSDARG00000103984	A
cyth4b	Chr 3	-	29,487,300	29,508,959	ENSDARG00000038011	B
sstr3	Chr 6	-	377.959	379.248	ENSDARG00000103662	A
sstr3	Chr 3	+	29,600,917	29,602,479	ENSDARG00000014477	B
ENSLOCG00000011388	Chr 6	NOT FOUND				A
ENSLOCG00000011388	Chr 3	NOT FOUND				B
eif3d	Chr 6	NOT FOUND				A
eif3d	Chr 3	+	29,640,837	29,654,923	ENSDARG00000021257	B
cuta	Chr 6	NOT FOUND				A
cuta	Chr 3	NOT FOUND				B
adsl	Chr 6	NOT FOUND				A
adsl	Chr 3	+	10,702,815	10,708,286	ENSDCDG00000009345	B
tmem150b	Chr 6	NOT FOUND				A
tmem150b	Chr 3	+	24,220,354	24,226,028	ENSDARG00000056144	B
sun domain-containing protein 2 like	Chr 6	+	48,041,759	48,058,745	ENSDARG00000086490	A
sun domain-containing protein 2 like	Chr 3	NOT FOUND				B
pdgfb	Chr 6	NOT FOUND				A
pdgfb	Chr 3	+	24,275,597	24,297,419	ENSDARG00000038139	B
ncf4	Chr 6	NOT FOUND				A	in chr 22 non homolog
ncf4	Chr 3	NOT FOUND				B
baiap2l2b	Chr 6	NOT FOUND				A	in chr 22 non homolog
baiap2l2b	Chr 3	-	24,437,363	24,456,538	ENSDARG00000016483	B

## Sheet: Fugu
Gene	Chrom	Strand	Start	End	Ref	Paralogon
gtpbp	Chr 17	-	9,950,500	9,958,533	ENSTRUG00000011622	A
gtpbp	Chr 5	-	6,463,802	6,468,396	ENSTRUG00000007112	B
igals2	Chr 17	+	9,960,083	9,961,922	ENSTRUG00000011722	A
igals2	Chr 5	+	6,470,943	6,473,257	ENSTRUG00000025892	B
ENSLOCG00000017845	Chr 17	NOT FOUND				A
ENSLOCG00000017845	Chr 5	NOT FOUND				B
adap1	Chr 17	-	9,964,572	9,970,641	ENSTRUG00000011763	A
adap1	Chr 5	NOT FOUND				B
ENSLOCG00000017846	Chr 17	NOT FOUND				A
ENSLOCG00000017846	Chr 5	NOT FOUND				B
cacna1l	CAAJGN020000013.1	+	13.544	44.624	ENSTRUG00000031767	A
cacna1l	Chr 17	-	10,077,784	10,110,590	ENSTRUG00000024202	A
cacna1l	Chr 5	+	6,506,633	6,557,554	ENSTRUG00000007344	B
grap2b	Chr 17	NOT FOUND				A
grap2b	Chr 5	+	13,773,900	13,777,577	ENSTRUG00000028520	B
grap2b	Chr 5	+	13,797,400	13,801,688	ENSTRUG00000007343	B
fam83fb	Chr 17	+	10,141,076	10,145,337	ENSTRUG00000012517	A
fam83fb	Chr 5	+	13,803,383	13,810,037	ENSTRUG00000024905	B
cyth4b	Chr 17	-	10,147,162	10,150,734	ENSTRUG00000012544	A
cyth4b	Chr 5	-	13,809,590	13,813,349	ENSTRUG00000019554	B
sstr3	Chr 17	+	10,210,970	10,217,820	ENSTRUG00000026010	A
sstr3	Chr 5	+	13,817,523	13,818,920	ENSTRUG00000007737	B
dlgap5	Chr 17	NOT FOUND				A
dlgap5	Chr 5	NOT FOUND				B
eif3d	Chr 17	NOT FOUND				A
eif3d	Chr 5	+	13,822,014	13,835,548	ENSTRUG00000007886	B
cuta	Chr 17	-	10,215,979	10,218,874	ENSTRUG00000031441	A
cuta	Chr 5	NOT FOUND				B
adsl	Chr 17	NOT FOUND				A
adsl	Chr 5	+	4,537,370	4,542,461	ENSTRUG00000001024	B
tmem150b	Chr 17	NOT FOUND				A
tmem150b	Chr 5	NOT FOUND				B
sun domain-containing protein 2 like	Chr 17	-	10,397,805	10,406,377	ENSTRUG00000021717	A
sun domain-containing protein 2 like	Chr 5	NOT FOUND				B
pdgfb	Chr 17	NOT FOUND				A
pdgfb	Chr 5	+	4,556,576	4,562,833	ENSTRUG00000000915	B
ncf4	Chr 17	-	10,451,429	10,464,046	ENSTRUG00000002602	A
ncf4	Chr 5	NOT FOUND				B
baiap2l2b	Chr 17	-	10,467,770	10,472,658	ENSTRUG00000026195	A
baiap2l2b	Chr 5	-	4,609,619	4,618,776	ENSTRUG00000027569	B

## Sheet: Nile tilapia
Gene	Chrom	Strand	Start	End	Ref	Paralogon	Notes
gtpbp	LG 6	-	8,039,927	8,052,501	ENSONIG00000016913	A
gtpbp	LG 4	-	16,219,168	16,226,805	ENSONIG00000002088	B
igals2	LG 6	+	8,081,052	8,083,260	ENSONIG00000039928	A
igals2	LG 4	+	16,236,253	16,240,350	ENSONIG00000002098	B
igals2	LG 4	+	16,249,039	16,252,143	ENSONIG00000002102	B
igals2	LG 4	+	16,262,008	16,263,950	ENSONIG00000037107	B
ENSLOCG00000017845	LG 6	NOT FOUND				A
ENSLOCG00000017845	LG 4	NOT FOUND				B
adap1	LG 6	-	8,087,259	8,118,788	ENSONIG00000016920	A
adap1	LG 4	NOT FOUND				B
ENSLOCG00000017846	LG 6	NOT FOUND				A
ENSLOCG00000017846	LG 4	NOT FOUND				B
cacna1l	LG 6	-	8,155,398	8,340,787	ENSONIG00000016925	A
cacna1l	LG 4	NOT FOUND				B
grap2b	LG 6	+	8,438,354	8,449,533	ENSONIG00000016932	A
grap2b	LG 4	-	30,582,289	30,602,044	ENSONIG00000009698	B
grap2b	LG 4	+	30,671,422	30,678,257	ENSONIG00000009693	B
fam83fb	LG 6	+	8,451,514	8,463,310	ENSONIG00000016936	A
fam83fb	LG 4	-	30,561,343	30,577,123	ENSONIG00000009702	B
cyth4b	LG 6	-	8,467,912	8,478,132	ENSONIG00000016937	A
cyth4b	LG 4	+	30,541,355	30,554,600	ENSONIG00000009703	B
sstr3	LG 6	+	8,680,402	8,695,506	ENSONIG00000013851	A	XP_019215873.1
sstr3	LG 4	-	30,456,537	30,490,387	ENSONIG00000021451	B	XP_019213185.1
dlgap5	LG 6	NOT FOUND				A
dlgap5	LG 4	NOT FOUND				B
eif3d	LG 6	NOT FOUND				A
eif3d	LG 4	-	30,424,219	30,431,857	ENSONIG00000009713	B
cuta	LG 6	-	8,697,482	8,702,701	ENSONIG00000042973	A
cuta	LG 4	NOT FOUND				B
adsl	LG 6	NOT FOUND				A
adsl	LG 4	+	10,951,300	10,957,198	ENSONIG00000008560	B
adsl	LG 4	-	10,918,155	10,923,067	ENSONIG00000036192	B
adsl	LG 4	+	10,887,627	10,894,613	ENSONIG00000008556	B
tmem150b	LG 6	NOT FOUND				A
tmem150b	LG 4	+	10,962,555	10,966,950	ENSONIG00000008567	B
sun domain-containing protein 2 like	LG 6	-	9,277,085	9,293,976	ENSONIG00000039729	A
sun domain-containing protein 2 like	LG 4	NOT FOUND				B
pdgfb	LG 6	NOT FOUND				A
pdgfb	LG 4	+	10,996,325	11,006,767	ENSONIG00000008569	B
ncf4	LG 6	-	9,382,327	9,418,056	ENSONIG00000013093	A
ncf4	LG 4	NOT FOUND				B
baiap2l2b	LG 6	-	9,443,458	9,448,286	ENSONIG00000038795	A
baiap2l2b	LG 4	-	11,101,180	11,110,518	ENSONIG00000036623	B
