# Supplementary material for: Characterization of the somatostatin system in tilapia: implications for growth and reproduction
Source: Front Endocrinol (Lausanne). 2024 Jun 21;15:1302672. doi: 10.3389/fendo.2024.1302672 (PMC11224465; doi:10.3389/fendo.2024.1302672)
Supplement: Supplementary Table 2 — Uniprot IDs of the SSTRs used in for constructing the phylogenetic tree. [file DataSheet_3.xls]

## Sheet: Spotted gar
Gene	Chrom	Strand	Start	End	Ref
antkmt	LG13	+	5,065,747	5,074,358	ENSLOCG00000003152
metrn	LG13	+	5,036,321	5,047,043	ENSLOCG00000003142
ENSLOCG00000018095	LG13	+	5,015,479	5,015,886	ENSLOCG00000018095
prr35	LG13	+	5,007,113	5,009,717	ENSLOCG00000003132
crp2	LG13	+	4,958,636	4,965,836	ENSLOCG00000003113
slc9a3	LG13	+	4,904,080	4,950,470	ENSLOCG00000003104
nthl1	LG13	+	4,895,534	4,900,881	ENSLOCG00000003090
tsc2	LG13	-	4,849,957	4,895,238	ENSLOCG00000003041
pkd1	LG13	+	4,728,181	4,832,121	ENSLOCG00000002998
Zgc:77748	LG13	-	4,718,794	4,719,639	ENSLOCG00000018094
sstr5	LG13	-	4,689,123	4,690,229	ENSLOCG00000018093
tekt4	LG13	+	4,572,363	4,583,599	ENSLOCG00000002981
litaf	LG13	-	4,553,345	4,559,580	ENSLOCG00000002969
gpr139	LG13	-	4,486,653	4,505,256	ENSLOCG00000002954
proza	LG13	-	4,449,119	4,460,531	ENSLOCG00000002920
gprc5bb	LG13	-	4,407,889	4,414,278	ENSLOCG00000002905
iqck	LG13	+	4,373,994	4,395,436	ENSLOCG00000002880
knop1	LG13	-	4,358,576	4,366,144	ENSLOCG00000002872
vps35l	LG13	+	4,314,007	4,333,334	ENSLOCG00000002839
ccp110	LG13	+	4,290,875	4,310,718	ENSLOCG00000002807
gde1	LG13	-	4,283,160	4,291,943	ENSLOCG00000002792
mcrip2	LG13	-	4,230,497	4,239,676	ENSLOCG00000002770

## Sheet: Asian bonytonge
Gene	Chrom	Strand	Start	End	Ref	Paralogon	Notes
metrn	Chr 20	+	5,558,691	5,567,463	ENSSFOG00015024644	A	Transposed from chr 2 to chr 20
metrn	Chr 3	NOT FOUND				B
prr35	Chr 20	+	5,537,399	5,539,781	ENSSFOG00015018389	A	Transposed from chr 2 to chr 20
prr35	Chr 3	NOT FOUND				B
crp2	Chr 20	+	5,502,899	5,504,099	ENSSFOG00015018373	A	Transposed from chr 2 to chr 20
crp2	Chr 3	NOT FOUND				B
slc9a3	Chr 2	-	22,637,933	22,663,067	ENSSFOG00015019040	A	NHE-RF2
slc9a3	Chr 3	-	31,351,701	31,375,201	ENSSFOG00015028237	B	NHE-RF2
nthl1	Chr 2	-	22,665,084	22,673,165	ENSSFOG00015019054	A
nthl1	Chr 3	NOT FOUND				B
tsc2	Chr 2	+	22,673,280	22,706,401	ENSSFOG00015019126	A
tsc2	Chr 3	NOT FOUND				B
pkd1	Chr 2	NOT FOUND				A
pkd1	Chr 3	NOT FOUND				B
Zgc:77748	Chr 20	-	5,478,651	5,480,327	ENSSFOG00015018324	A
Zgc:77748	Chr 20	-	5,482,054	5,483,752	ENSSFOG0001501833	A	Transposed from chr 2 to chr 20
Zgc:77748	Chr 3	+	31,384,958	31,385,812	ENSSFOG00015009055	B
sstr5	Chr 2	+	22,823,552	22,828,707	ENSSFOG00015019623	A
sstr5	Chr 3	+	31,396,930	31,407,590	ENSSFOG00015009075	B
tekt4	Chr 2	-	22,938,086	22,947,366	ENSSFOG00015019634	A
tekt4	Chr 3	NOT FOUND				B
litaf	Chr 2	NOT FOUND				A
litaf	Chr 3	NOT FOUND				B
gpr139	Chr 1	-	5,085,839	5,088,195	ENSSFOG00015017165	A	Transposed to Chr 1
gpr139	Chr 3	+	31,439,633	31,447,011	ENSSFOG00015027753	B
proza	Chr 12	+	14,854,768	14,858,345	ENSSFOG00015008112	A	Transposed to Chr 12
proza	Chr 3	+	31,456,061	31,486,329	ENSSFOG00015009094	B
gprc5bb	Chr 1	-	5,056,917	5,060,057	ENSSFOG00015030630	A
gprc5bb	Chr 3	+	31,485,292	31,490,764	ENSSFOG00015029969	B
iqck	Chr 1	NOT FOUND				A
iqck	Chr 3	-	31,494,190	31,506,837	ENSSFOG00015030723	B
knop1	Chr 1	-	5,038,906	5,040,087	ENSSFOG00015030725	A
knop1	Chr 3	NOT FOUND				B
vps35l	Chr 1	-	5,028,183	5,038,456	ENSSFOG00015017223	A
vps35l	Chr 3	NOT FOUND				B
ccp110	Chr 1	+	2,432,228	2,438,829	ENSSFOG00015033296	A
ccp110	Chr 3	+	31,542,202	31,551,581	ENSSFOG00015009260	B	check the gene
gde1	Chr 1	NOT FOUND				A
gde1	Chr 3	+	31,676,116	31,681,447	ENSSFOG00015009371	B
mcrip2	Chr 1	+	1,998,805	2,003,288	ENSSFOG00015030040	A
mcrip2	Chr 3	+	31,683,666	31,691,781	ENSSFOG00015009497	B

## Sheet: European seabass
Gene	Chrom	Strand	Start	End	Ref	Paralogon
metrn	CAJNNU010000012.1	-	10,434,357	10,443,989	ENSDLAG00005027335	A	Transposed from 21 to 12
metrn	CAJNNU010000022.1	NOT FOUND				B
prr35	CAJNNU010000012.1	+	10,491,228	10,497,106	ENSDLAG00005007396	A	Transposed from 21 to 12
prr35	CAJNNU010000022.1	NOT FOUND				B
crp2	CAJNNU010000021.1	NOT FOUND				A
crp2	CAJNNU010000022.1	-	19,623,487	19,632,890	ENSDLAG00005031465	B	duplication and transposed
crp2	CAJNNU010000022.1	+	18,648,452	18,656,103	ENSDLAG00005022247	B	duplication and transposed
slc9a3	CAJNNU010000021.1	-	14,577,320	14,585,686	ENSDLAG00005013310	A	NHE-RF2
slc9a3	CAJNNU010000022.1	+	6,495,592	6,529,720	ENSDLAG00005031880	B	NHE-RF2
nthl1	CAJNNU010000021.1	-	14,586,894	14,591,500	ENSDLAG00005013367	A
nthl1	CAJNNU010000022.1	NOT FOUND				B
tsc2	CAJNNU010000021.1	+	14,591,085	14,617,348	ENSDLAG00005013572	A
tsc2	CAJNNU010000022.1	NOT FOUND				B
pkd1	CAJNNU010000021.1	NOT FOUND				A
pkd1	CAJNNU010000022.1	NOT FOUND				B
Zgc:77748	CAJNNU010000021.1	NOT FOUND				A
Zgc:77748	CAJNNU010000022.1	+	6,463,454	6,469,001	ENSDLAG00005025832	B
Zgc:77748	CAJNNU010000022.1	+	6,471,115	6,472,523	ENSDLAG00005025834	B
sstr5	CAJNNU010000021.1	+	14,699,547	14,707,820	ENSDLAG00005028711	A
sstr5	CAJNNU010000022.1	+	6,479,715	6,484,311	ENSDLAG00005025835	B
tekt4	CAJNNU010000021.1	-	14,840,670	14,844,580	ENSDLAG00005034778	A
tekt4	CAJNNU010000022.1	NOT FOUND				B	eif3d
litaf	CAJNNU010000021.1	NOT FOUND				A
litaf	CAJNNU010000022.1	+	12,275,662	12,326,471	ENSDLAG00005025545	B
gpr139	CAJNNU010000021.1	NOT FOUND				A
gpr139	CAJNNU010000022.1	-	8,385,239	8,398,892	ENSDLAG00005015189	B
proza	CAJNNU010000021.1	NOT FOUND				A
proza	CAJNNU010000022.1	+	8,398,505	8,412,975	ENSDLAG00005015192	B
gprc5bb	CAJNNU010000021.1	+	14,740,888	14,746,286	ENSDLAG00005016651	A
gprc5bb	CAJNNU010000022.1	+	8,421,381	8,437,498	ENSDLAG00005031097	B
iqck	CAJNNU010000021.1	NOT FOUND				A
iqck	CAJNNU010000022.1	-	8,439,600	8,454,628	ENSDLAG00005026739	B
knop1	CAJNNU010000021.1	+	14,752,223	14,756,811	ENSDLAG00005034275	A
knop1	CAJNNU010000022.1	NOT FOUND				B
vps35l	CAJNNU010000012.1	+	7,424,325	7,434,287	ENSDLAG00005017644	A	transposed in clupeocephala
vps35l	CAJNNU010000022.1	NOT FOUND				B
ccp110	CAJNNU010000021.1	+	14,321,422	14,350,545	ENSDLAG00005029633	A
ccp110	CAJNNU010000022.1	+	8,489,307	8,492,938	ENSDLAG00005015302	B
gde1	CAJNNU010000021.1	-	16,071,730	16,082,067	ENSDLAG00005033144	A
gde1	CAJNNU010000022.1	NOT FOUND				B
mcrip2	CAJNNU010000021.1	-	16,063,911	16,071,583	ENSDLAG00005026621	A
mcrip2	CAJNNU010000022.1	+	8,883,596	8,889,286	ENSDLAG00005032493	B

## Sheet: Zebrafish
Gene	Chrom	Strand	Start	End	Ref	Paralogon	Notes
metrn	Chr 24	-	37,941,618	37,955,993	ENSDARG00000030367	A	Transposed from Chr 1 to Chr 24
metrn	Chr 3	NOT FOUND				B
prr35	Chr 24	-	37,999,090	38,012,593	ENSDARG00000087663	A	Transposed from Chr 1 to Chr 24
prr35	Chr 3	NOT FOUND				B
crp2	Chr 24	-	38,073,223	38,138,307	ENSDARG00000071454	A	Multiple duplications and transposed from Chr 1 to Chr 24
crp2	Chr 3	NOT FOUND				B
slc9a3	Chr 1	-	54,154,230	54,158,902	ENSDARG00000113474	A	NHE-RF2
slc9a3	Chr 3	+	13,332,870	13,347,096	ENSDARG00000074231	B	NHE-RF2
nthl1	Chr 1	-	54,178,703	54,191,626	ENSDARG00000042881	A
nthl1	Chr 3	NOT FOUND				B
tsc2	Chr 1	+	54,198,893	54,274,861	ENSDARG00000103125	A
tsc2	Chr 1	+	54,194,801	54,199,090	ENSDARG00000116122	A
tsc2	Chr 3	NOT FOUND				B
pkd1	Chr 1	NOT FOUND				A
pkd1	Chr 3	NOT FOUND				B
Zgc:77748	Chr 1	NOT FOUND				A
Zgc:77748	Chr 3	+	13,469,704	13,473,197	ENSDARG00000098162	B
Zgc:77748	Chr 3	+	13,482,542	13,489,945	ENSDARG00000100498	B
sstr5	Chr 1	NOT FOUND				A
sstr5	Chr 3	+	11,101,585	11,122,914	ENSDARG00000101655	B
tekt4	Chr 1	-	54,613,757	54,622,227	ENSDARG00000028899	A
tekt4	Chr 3	NOT FOUND				B
litaf	Chr 1	NOT FOUND				A
litaf	Chr 3	NOT FOUND				B
gpr139	Chr 1	NOT FOUND				A
gpr139	Chr 3	+	9,379,877	9,422,448	ENSDARG00000109742	B
proza	Chr 1	+	144.284	151.998	ENSDARG00000076900	A	prozb
proza	Chr 3	-	62,382,661	62,393,453	ENSDARG00000037783	B
gprc5bb	Chr 1	+	54,673,846	54,680,103	ENSDARG00000075141	A
gprc5bb	Chr 3	-	62,367,307	62,380,146	ENSDARG00000077080	B
iqck	Chr 1	NOT FOUND				A
iqck	Chr 3	+	62,353,650	62,360,828	ENSDARG00000076831	B
knop1	Chr 1	+	54,683,655	54,694,012	ENSDARG00000077721	A
knop1	Chr 3	NOT FOUND				B
vps35l	Chr 12	+	11,167,870	11,198,776	ENSDARG00000020041	A	transposed in clupeocephala
vps35l	Chr 3	NOT FOUND				B
ccp110	Chr 11	+	45,339,906	45,351,824	ENSDARG00000101309	A
ccp110	Chr 3	NOT FOUND				B
gde1	Chr 22	-	26,839,241	26,852,516	ENSDARG00000055108	A
gde1	Chr 3	NOT FOUND				B
mcrip2	Chr 22	-	26,822,332	26,834,043	ENSDARG00000061256	A
mcrip2	Chr 3	NOT FOUND				B

## Sheet: Fugu
Gene	Chrom	Strand	Start	End	Ref	Paralogon	Notes
metrn	Chr 1	-	11,767,493	11,772,100	ENSTRUG00000025221	A	Transposed from Chr 17 to Chr 1
metrn	Chr 5	NOT FOUND				B
prr35	Chr 1	+	11,807,412	11,812,250	ENSTRUG00000025439	A	Transposed from Chr 17 to Chr 1
prr35	Chr 5	NOT FOUND				B
crp2	Chr 1	+	11,788,387	11,790,022	ENSTRUG00000014803	A	Transposed from Chr 17 to Chr 1
crp2	Chr 5	-	13,283,849	13,284,861	ENSTRUG00000021450	B
slc9a3	Chr 17	-	3,732,467	3,737,432	ENSTRUG00000024458	A	NHE-RF2
slc9a3	Chr 5	+	6,779,518	6,792,040	ENSTRUG00000025428	B	NHE-RF2
nthl1	Chr 17	-	3,737,582	3,740,016	ENSTRUG00000009279	A
nthl1	Chr 5	NOT FOUND				B
tsc2	Chr 17	+	3,740,905	3,757,818	ENSTRUG00000008958	A
tsc2	Chr 5	NOT FOUND				B
pkd1	Chr 17	NOT FOUND				A
pkd1	Chr 5	NOT FOUND				B
Zgc:77748	Chr 17	NOT FOUND				A
Zgc:77748	Chr 5	+	6,761,719	6,768,287	ENSTRUG00000013211	B
Zgc:77748	Chr 5	+	6,769,301	6,770,152	ENSTRUG00000020713	B
sstr5	Chr 17	+	3,804,739	3,810,261	ENSTRUG00000007938	A
sstr5	Chr 5	+	6,773,661	6,776,185	ENSTRUG00000019995	B
tekt4	Chr 17	-	3,893,507	3,895,788	ENSTRUG00000006068	A
tekt4	Chr 5	NOT FOUND				B
litaf	Chr 17	NOT FOUND				A
litaf	Chr 5	NOT FOUND				B
gpr139	Chr 17	NOT FOUND				A
gpr139	Chr 5	-	7,880,013	7,888,953	ENSTRUG00000027695	B
proza	Chr 8	-	8,572,394	8,576,110	ENSTRUG00000005303	A	prozb
proza	Chr 5	+	7,894,297	7,840,804	ENSTRUG00000015935	B
gprc5bb	Chr 17	+	3,821,298	3,840,804	ENSTRUG00000007794	A
gprc5bb	Chr 5	+	7,907,814	7,909,663	ENSTRUG00000015922	B
iqck	Chr 17	NOT FOUND				A
iqck	Chr 5	NOT FOUND				B
knop1	Chr 17	+	3,845,186	3,845,943	ENSTRUG00000028722	A
knop1	Chr 5	NOT FOUND				B
vps35l	Chr 1	+	9,772,858	9,779,888	ENSTRUG00000017090	A	transposed in clupeocephala
vps35l	Chr 5	NOT FOUND				B
ccp110	Chr 17	NOT FOUND				A
ccp110	Chr 5	NOT FOUND				B
gde1	Chr 17	-	26,839,241	26,852,516	ENSDARG00000055108	A
gde1	Chr 5	NOT FOUND				B
mcrip2	Chr 17	-	4,351,062	4,353,555	ENSTRUG00000012636	A
mcrip2	Chr 5	NOT FOUND				B

## Sheet: Nile tilapia
Gene	Chrom	Strand	Start	End	Ref	Paralogon	Notes
metrn	LG 8	+	18,982,439	18,985,918	ENSONIG00000020015	A	Transposed from LG 6 to LG 8
metrn	LG 4	NOT FOUND				B
prr35	LG 8	-	18,927,055	18,931,892	ENSONIG00000029887	A	Transposed from LG 6 to LG 8
prr35	LG 4	NOT FOUND				B
crp2	LG 8	-	18,951,326	18,955,301	ENSONIG00000038131	A	Transposed from LG 6 to LG 8
crp2	LG 4	+	32,243,933	32,258,165	ENSONIG00000009538	B	Multiple duplications
slc9a3	LG 6	-	31,134,677	31,144,377	ENSONIG00000040853	A	NHE-RF2
slc9a3	LG 4	+	16,798,377	16,832,718	ENSONIG00000029228	B	NHE-RF2
nthl1	LG 6	-	31,148,365	31,153,567	ENSONIG00000017701	A
nthl1	LG 4	NOT FOUND				B
tsc2	LG 6	+	31,156,659	31,186,448	ENSONIG00000017699	A
tsc2	LG 4	NOT FOUND				B
pkd1	LG 6	NOT FOUND				A
pkd1	LG 4	NOT FOUND				B
Zgc:77748	LG 6	NOT FOUND				A
Zgc:77748	LG 4	+	16,747,825	16,749,505	ENSONIG00000037613	B
Zgc:77748	LG 4	+	16,751,190	16,752,053	ENSONIG00000040919	B
sstr5	LG 6	+	31,276,334	31,281,450	ENSONIG00000017693	A
sstr5	LG 4	+	16,766,680	16,769,624	ENSONIG00000002138	B	XP_003452896.1
tekt4	LG 6	-	31,481,483	31,485,281	ENSONIG00000017668	A
tekt4	LG 4	NOT FOUND				B
litaf	LG 6	NOT FOUND				A
litaf	LG 4	+	24,530,040	24,530,765	ENSONIG00000029229	B
gpr139	LG 6	NOT FOUND				A
gpr139	LG 4	-	19,252,211	19,268,097	ENSONIG00000017124	B
proza	LG 23	+	26,175,667	26,181,840	ENSONIG00000008989	A	prozb
proza	LG 4	+	19,277,553	19,285,149	ENSONIG00000041508	B
gprc5bb	LG 6	+	31,363,618	31,373,741	ENSONIG00000017688	A
gprc5bb	LG 4	+	19,304,576	19,309,648	ENSONIG00000017118	B
iqck	LG 6	NOT FOUND				A
iqck	LG 4	-	19,315,716	19,331,939	ENSONIG00000041881	B
knop1	LG 6	+	31,382,669	31,383,564	ENSONIG00000030221	A
knop1	LG 4	NOT FOUND				B
vps35l	LG 8	+	22,229,836	22,238,986	ENSONIG00000019720	A	transposed in clupeocephala
vps35l	LG 4	NOT FOUND				B
ccp110	LG 6	-	32,553,146	32,567,532	ENSONIG00000025578	A
ccp110	LG 4	+	19,363,702	19,374,662	ENSONIG00000017113	B
gde1	LG 6	+	30,544,645	30,550,896	ENSONIG00000016323	A
gde1	LG 4	+	20,077,441	20,081,653	ENSONIG00000005169	B
mcrip2	LG 6	+	30,562,286	30,566,775	ENSONIG00000016324	A
mcrip2	LG 4	+	20,084,983	20,087,778	ENSONIG00000005179	B
