# Supplementary material for: Characterization of the somatostatin system in tilapia: implications for growth and reproduction
Source: Front Endocrinol (Lausanne). 2024 Jun 21;15:1302672. doi: 10.3389/fendo.2024.1302672 (PMC11224465; doi:10.3389/fendo.2024.1302672)
Supplement: Supplementary file 4 [file DataSheet_4.xlsx]

## Sheet: Sheet1
number code	Name in Database	uniprot ID	Name changed in tree
1	HUMAN_SSTR1	Uniprot_ID:P30872
2	HUMAN_SSTR2	Uniprot_ID:P30874
3	HUMAN_SSTR3	Uniprot_ID:P30874
4	HUMAN_SSTR4	Uniprot_ID:P31391
5	HUMAN_SSTR5	Uniprot_ID:P35346
6	MOUSE_SSTR1	Uniprot_ID:P30873
7	MOUSE_SSTR2	Uniprot_ID:P30875
8	MOUSE_SSTR3	Uniprot_ID:P30935
9	Mouse_SSTR4	Uniprot_ID:P49660
10	MOUSE_SSTR5	Uniprot_ID:O08858_(NP_001177937.1)
11	West_Clawed_frog_SSTR1	Uniprot_ID:A0A803J9Q5
12	West_Clawed_frog_SSTR2	Uniprot_ID:A0A803JIC2
13	West_Clawed_frog_SSTR3	Uniprot_ID:A0A803K7R3
14	West_Clawed_frog_SSTR4	Uniprot_ID:A0A803KEP4
15	West_Clawed_frog_SSTR5	Uniprot_ID:A0A803JBS3
16	Gold_fish_SSTR1	Uniprot_ID:A0A6P6LN89	Goldfish_SSTR1a
17	Gold_fish_SSTR3a	Uniprot_ID:Q8JID5	Goldfish_SSTR3b
18	Gold_fish_SSTR3b	Uniprot_ID:Q7T2S8	Goldfish_SSTR3a
19	Goldfish_SSTR5_-like-a_	Uniprot_ID:Q8QGQ4	Goldfish_SSTR5a
20	Goldfish_SSTR5_-like-b_	Uniprot_ID:Q7T2S9	Goldfish_SSTR5b
21	Mandarin_fish_SSTR2_(Siniperca_chuatsi)	Uniprot_ID:I6R7Y7	Mandarin_fish_SSTR2a
22	Mandarinfish_SSTR3_(Siniperca_chuatsi)_	Uniprot_ID:I6S3S9	Mandarinfish_SSTR3b
23	Orange_spotted_grouper_SSTR1	Uniprot_ID:D8L207	Orange_spotted_grouper_SSTR1a
24	Orange_spotted_grouper_SSTR2	Uniprot_ID:D2CSU1	Orange_spotted_grouper_SSTR2a
25	Orange_spotted_grouper_SSTR3	Uniprot_ID:D2CSU2	Orange_spotted_grouper_SSTR3b
26	Orange_spotted_grouper_SSTR5	Uniprot_ID:D2CSU3
27	Carp_SSTR1b	Uniprot_ID:A0A9J7XE53
28	Carp_SSTR2	Uniprot_ID:A0A8C0YL69	Carp_SSTR2b
29	Carp_SSTR3	Uniprot_ID:A0A8C1LV85
30	Carp_SSTR3_X1_(XP_042574638.1)_	Uniprot_ID:A0A9Q9W0L5
31	Carp_SSTR5	Uniprot_ID:A0A8C2FGM0	Carp_SSTR3b
32	Atlantic_Salmon_SSTR1	Uniprot_ID:A0A1S3RDW0	Atlantic_Salmon_SSTR1a
33	Atlantic_Salmon_SSTR2	Uniprot_ID:A0A1S3Q3V3	Atlantic_Salmon_SSTR2a
34	Atlantic_Salmon_SSTR3	Uniprot_ID:A0A1S3R6B7_(XP_014047284.1)
35	Atlantic_Salmon_SSTR5-like	Uniprot_ID:A0A1S3NF59	Atlantic_Salmon_SSTR2
36	Zebrafish_SSTR1a	Uniprot_ID:_A0A0R4IV97
37	Zebrafish_SSTR2	Uniprot_ID:E7FDL0_(gene:_sstr2a)	Zebrafish_SSTR2a
38	Zebrafish_SSTR2-like	Uniprot_ID:E7F6Y6_(gene:_sstr2b)	Zebrafish_SSTR2b
39	Zebrafish_SSTR5_	Uniprot_ID:Q6NV10
40	Tilapia_SSTR2b	Uniprot_ID:I3KZY9
41	Tilapia_SSTR2a	Uniprot_ID:I3KUD5
42	Tilapia_SSTR3a	Uniprot_ID:I3K8H1
43	Tilapia_SSTR5	Uniprot_ID:I3J1C6
44	Tilapia_SSTR3b_(SSTR5_isoform_X3)	Uniprot_ID:XP_005469090.1
45	Gar_SSTR5-like	Uniprot_ID:W5NNI5	Gar_SSTR5b
46	Gar_SSTR2_	Uniprot_ID:W5NMK0
47	Gar_SSTR1_	Uniprot_ID:W5NME7	Gar_SSTR1a
48	Gar_SSTR3_	Uniprot_ID:W5N026
49	Wrasse_SSTR5_	Uniprot_ID:A0A3Q3FK80
50	Wrasse_SSTR3	Uniprot_ID:A0A3Q3EHV0	Wrasse_SSTR3b
51	Wrasse_SSTR2	Uniprot_ID:A0A3Q3GL87
52	Wrasse_SSTR1a	Uniprot_ID:A0A3Q3FYX2
53	Pike_SSTR5	Uniprot_ID:A0A6Q2YDV8	Pike_SSTR3a(SSTR5)
54	Pike_SSTR1b	Uniprot_ID:A0A3P8ZYE9	Pike_SSTR6(SSTR1b)
55	Pike_SSTR5-like	Uniprot_ID:A0A3P8YRY2	Pike_SSER3b(SSTR5-like)
56	Pike_SSTR1	Uniprot_ID:A0A3P8XB42	Pike_SSTR1a
57	Pike_SSTR2_	Uniprot_ID:A0A3P8ZKP3	Pike_SSTR2a
58	Chicken_SSTR2	Uniprot_ID:Q58G84
59	Chicken_SSTR1	Uniprot_ID:A9UGZ3
60	Chicken_SSTR3	Uniprot_ID:Q4ZJF2
61	Chicken_SSTR4	Uniprot_ID:Q4PLA6
62	Chicken_SSTR5	Uniprot_ID:F6RCI2
63	Sperm_Whale_SSTR2	Uniprot_ID:A0A455C1M3
64	Sperm_Whale_SSTR5	Uniprot_ID:A0A2Y9EE72
65	Sperm_Whale_SSTR3	Uniprot_ID:A0A2Y9EZ24
66	Sperm_Whale_SSTR1	Uniprot_ID:A0A2Y9FK33
67	Sperm_Whale_SSTR4	Uniprot_ID:A0A2Y9FUR2
68	Tounge_Sole_SSTR2	Uniprot_ID:A0A3P8X3M9	Tounge_Sole_SSTR2a
69	Tounge_Sole_SSTR5-like	Uniprot_ID:A0A3P8W8E7	Tounge_Sole_SSTR5
70	Tounge_Sole_SSTR3_	Uniprot_ID:A0A3P8X2W9
71	Medaka_SSTR2	Uniprot_ID:A0A3P9HMT4	Medaka_SSTR2b
72	Medaka_SSTR3	Uniprot_ID:A0A3P9MAF8	Medaka_SSTR3b
73	Medaka_SSTR5	Uniprot_ID:H2M3T6
74	Yangtze_river_dolphin_SSTR2	Uniprot_ID:A0A340X5U1
75	Yangtze_river_dolphin_SSTR5	Uniprot_ID:A0A340WX78
76	Yangtze_river_dolphin_SSTR3	Uniprot_ID:A0A340X4Q6
77	Yangtze_river_dolphin_SSTR4	Uniprot_ID:A0A340XEX0
78	Yangtze_river_dolphin_SSTR1	Uniprot_ID:A0A340XWY4
79	Alligator_SSTR5	Uniprot_ID:A0A3Q0GL42
80	Alligator_SSTR1	Uniprot_ID:A0A1U7R0Z7
81	Alligator_SSTR4	Uniprot_ID:A0A1U7RCF9
82	Alligator_SSTR3	Uniprot_ID:A0A1U7S5M0
83	Alligator_SSTR2	Uniprot_ID:A0A1U8DA43
84	Panda_SSTR2	Uniprot_ID:D2HUB6
85	Panda_SSTR5	Uniprot_ID:D2HDY0
86	Panda_SSTR1	Uniprot_ID:D2HTA1
87	Panda_SSTR3	Uniprot_ID:G1MNJ6
88	Panda_SSTR4	Uniprot_ID:G1ML85
89	Goat_SSTR1	Uniprot_ID:A0A452DS64
90	Goat_SSTR2	Uniprot_ID:A0A452DWP0
91	Goat_SSTR5	Uniprot_ID:A0A8C2PGG9
92	Goat_SSTR3	Uniprot_ID:A0A452G345
93	Sheep_SSTR5	Uniprot_ID:Q8MI04
94	Sheep_SSTR3	Uniprot_ID:W5QG61
95	Sheep_SSTR2	Uniprot_ID:W5NPT8
96	Sheep_SSTR1	Uniprot_ID:W5Q7Z2
97	Bovine_SSTR2	Uniprot_ID:F1MEN6
98	Bovine_SSTR3	Uniprot_ID:G3MWT4
99	Bovine_SSTR1	Uniprot_ID:E1BFV6
100	Bovine_SSTR5	Uniprot_ID:M5FK46
101	Macaque_SSTR2	Uniprot_ID:A0A5F8A2I1
102	Macaque_SSTR4	Uniprot_ID:A0A2K5UGX7
103	Macaque_SSTR5	Uniprot_ID:A0A1D5R040
104	Macaque_SSTR1	Uniprot_ID:A0A2K5UEB0
105	Warbler_SSTR1	Uniprot_ID:A0A7L1FU30
106	Warbler_SSTR4	Uniprot_ID:A0A7L1EY11
107	Warbler_SSTR3	Uniprot_ID:A0A7L1F516
108	Warbler_SSTR5	Uniprot_ID:A0A7L1FC20
109	Warbler_SSTR2	Uniprot_ID:A0A7L1FHX6
110	Mallard_SSTR1	Uniprot_ID:U3IUQ1
111	Mallard_SSTR2	Uniprot_ID:U3HZT6
112	Mallard_SSTR3	Uniprot_ID:U3I0S7
113	Mallard_SSTR4	Uniprot_ID:A0A493SVA4
114	Mallard_SSTR5	Uniprot_ID:U3I1T8
115	Ma's_night_monkey_SSTR2	Uniprot_ID:A0A2K5C5L2
116	Ma's_night_monkey_SSTR3	Uniprot_ID:A0A2K5E308
117	Ma's_night_monkey_SSTR1	Uniprot_ID:A0A2K5C1A3
118	Ma's_night_monkey_SSTR4	Uniprot_ID:A0A2K5E039
119	Rat_SSTR1	Uniprot_ID:P28646
120	Rat_SSTR3	Uniprot_ID:P30936
121	Rat_SSTR4	Uniprot_ID:P30937
122	Rat_SSTR5	Uniprot_ID:P30938
123	Rat_SSTR2	Uniprot_ID:P30680
124	Cat_SSTR4	Uniprot_ID:M3X0A6
125	Cat_SSTR2	Uniprot_ID:M3W2Q8
126	Cat_SSTR5	Uniprot_ID:M3X0A6
127	Cat_SSTR1	Uniprot_ID:M3WBJ6
128	Gar_SSTR6	Uniprot_ID:_W5NM52
129	Asian_bonytounge_SSTR6	Uniprot_ID:A0A0P7YIH9
130	Three-spined_stickleback_SSTR6	Uniprot_ID:G3N6S4
131	Zebrafish_SSTR6(SSTR1b)_	Uniprot_ID:A0A1D5NSQ4
132	Medaka_SSTR6(SSTR1b)	Uniprot_ID:A0A3B3HD21
133	Pufferfish_SSTR6	Uniprot_ID:H2RS12
134	Coelacanth_SSTR6	Uniprot_ID:H3AEP3
135	Asian_bonytounge_SSTR1	Uniprot_ID:A0A0P7V865	Asian_bonytounge_SSTR1a
136	Coelacanth_SSTR1	Uniprot_ID:H3ARB1	Coelacanth_SSTR1a
137	Coelacanth_SSTR4	Uniprot_ID:_H3BF31
138	Three-spined_stickleback_SSTR2a	Uniprot_ID:_G3NPI5	Three-spined_stickleback_SSTR2a
139	Three-spined_stickleback_SSTR2b	Uniprot_ID:_G3PB22	Three-spined_stickleback_SSTR2b
140	Three-spined_stickleback_SSTR5	Uniprot_ID:_G3PG47	Three-spined_stickleback_SSTR5
141	Three-spined_stickleback_SSTR5b	Uniprot_ID:_G3Q589	Three-spined_stickleback_SSTR5b
142	Three-spined_stickleback_SSTR3	Uniprot_ID:_H2T3K2	Three-spined_stickleback_SSTR3b
143	Pufferfish_SSTR3	Uniprot_ID:_H2T3K2	Pufferfish_SSTR3b
144	Pufferfish_SSTR2	Uniprot_ID:Q8UWL5	Pufferfish_SSTR2b
145	Pufferfish_SSTR5	Uniprot_ID:A0A674MG20	Pufferfish_SSTR3a(SSTR5)
146	Pufferfish_SSTR5-like	Uniprot_ID:A0A674MWQ0	Pufferfish_SSTR5
147	Asian_bonytounge_SSTR2	Uniprot_ID:A0A8C9SL55	Asian_bonytounge_SSTR2
148	Asian_bonytounge_SSTR2	Uniprot_ID:A0A0P7X2A2	Asian_bonytounge_SSTR2a
149	Asian_bonytounge_SSTR5-like	Uniprot_ID:A0A0N8JYU7	Asian_bonytounge_SSTR3a
150	Asian_bonytounge_SSTR5-like	Uniprot_ID:A0A0P7U387	Asian_bonytounge_SSTR3b
151	Asian_bonytounge_SSTR5_subtype_c_-like	Uniprot_ID:A0A0P7WKX9	Asian_bonytounge_ SSTR5c
152	Asian_bonytounge_SSTR5-like	Uniprot_ID:A0A8C9V172	Asian_bonytounge_SSTR5b(SSTR5-like)
